# Supplementary material for: Physical–Chemical Aspects of the Preparation and Drug Release of Electrospun Scaffolds
Source: Pharmaceutics. 2021 Oct 9;13(10):1645. doi: 10.3390/pharmaceutics13101645 (PMC8540048; doi:10.3390/pharmaceutics13101645)
Supplement: Supplementary file 1 [file pharmaceutics-13-01645-s001.zip]

Archive with 1 entries (1 files):
- pharmaceutics-1378478-supplementary.pdf
